# Supplementary material for: Use of Social Media Data to Diagnose and Monitor Psychotic Disorders: Systematic Review
Source: J Med Internet Res. 2022 Sep 6;24(9):e36986. doi: 10.2196/36986 (PMC9490531; doi:10.2196/36986)
Supplement: Multimedia Appendix 4 [file jmir_v24i9e36986_app4.xlsx]

## Sheet: Included studies
Name	Authors, year, country	Population	Sample size	Inclusion	Exclusion	Objective	Method	Social media and AI Technology	Features	Endpoint	Outcome	Main limitations	()
A Collaborative Approach to Identifying Social Media Markers of Schizophrenia by Employing Machine Learning and Clinical Appraisals	Birnbaum et al., 2017, USA [31]	Patients with schizophrenia.	146 in schizophrenia group and 146 in control group. Sample size of 292 participants.	Users with selfdisclosed diagnoses of schizophrenia on twitter between 2012 and 2016. 671 users from the primary dataset were randomly selected diagnoses of schizophrenia. The control group was made with a random sample of Twitter users collected from individuals without any mentions of “schizophrenia” or “psychosis” in their timeline.	From the intial 671 identified users, 525 users were excluded at the appraisal of clinicians.	To explore the utility of social media as a viable diagnostic tool in identifying individuals with schizophrenia.	Twitter profiles from the training dataset were reviewed by two physicians to determine the probability of belonging to a patient with schizophrenia. The users were then classified in three groups, "yes", "maybe" or "no". The machine learning model was then tested on unseen data of 100 users and its results were compared to those of the two physicians.	Twitter. Several algorithms including the Gaussian naïve Bayes, random forest, logistic regression, and support vector machines were trained. The best performing on cross validation was selected (random forest). Use of 10-fold-cross-validation.	To improve the predictive power of the model, feature scaling and feature selection methods were employed. First, feature scaling was used to standardize the range of features. The LIWC features were within a normalized range of 0 to1; however, the n- gram features represented frequency counts that required standardization. The min-max rescaling technique was used to scale the n- gram features to…	AUC, precision, accuracy	Random forest yielded an AUC of 0,88.	The research team only had access to publicly available Twitter profiles. The clinical diagnostic of included subjects was unknown.
A deep learning model for detecting mental illness from user content on social media	Kim et al., 2020, Korea [32]	Patients with mental disorders	5,392 in the schizophrenia group	Data from 228,060 users with 488,472 posts from january 2017 to december 2018 in total were employed for the analysis.	Exclusion of posts of users who crote posts across multiple subreddits in learning phase.	To answer the question: Can we identify whether a user’s post belongs to mental illnesses on social media ?	Collection of post data on mental health related subreddit groups. The study has collected information from 248,537 users, who wrote 633,385 posts in the seven subreddits from January 2017 to December 2018. Six indepedent models were created for each mental disorder. Each model was created with the posts of the associated subreddit group. The training was done on 80% of the data and the testing o…	Reddit. XGBoost and convolutional neural network (CNN) were employed. Use of dropout rate of 0.25 to prevent over-fitting issues.	Natural language toolkit (NLTK) implemented in Python to tokenize users’ posts and filter frequently employed words (stop words). Porter Stemmer, a tool used to define a series of guidelines for exploring word meaning and source, was employe on the tokenized words, to convert a word to its root meaning and to decrease the number of word corpus.	Four evaluation metrics were employed to validate the performance of the models: accuracy, precision, recall, and F1-score.	In r/schizophrenia, accuracy of XGBoost was 86,75% vs. 94,33% with CNN.	The clinical diagnostic of included subjects was unknown.
Detecting relapse in youth with psychotic disorders utilizing patient-generated and patient-contributed digital data from Facebook	Birnbaum, 2019, USA [33]	Youth with psychotic disorders.	51 participants with recent onset psychosis	Participants between the ages of 15 and 35 years old who had been diagnosed with a primary psychotic disorder screened for eligibility. Recruitment occurred between March 2016 and December 2018. 51 included participants with recent onset psychosis.	37 patients were excluded as they did not have a relapse hospitalization, 14 had missing hospitalization dates, 3 had never been hospitalized, and 5 had unusable archive data (2 had insufficient Facebook data, 1 had primarily non-English data, 2 were unable to parse).	The study aimed to identify and predict early relapse warning signs in social media activity collected from a cohort of individuals receiving psychiatric care for schizophrenia and other primary psychotic disorders	The authors collected 52,815 Facebook posts across 51 participants with recent onset psychosis (mean age = 23.96 years; 70.58% male) and applied anomaly detection to explore linguistic and behavioral changes associated with psychotic relapse. Each of the three models was trained on 90% of the inliers and the remaining 10% of inliers alongside 100% of the outliers were held out as unseen data to t…	Facebook. Three one-class support vector machine (SVM) models for three different data configurations (3 differents time periods: 1-month, 2-months, 3-months). The 1-month showed the highest specificity, which lead to build an ensemble one-class support vector machine algorithm.	Facebook timeline data grounded in the symptomatic and functional impairments associated with psychotic disorders These include: (1) word usage and psycholinguistic attributes related to affective, social, and personal experiences, (2) linguistic structural attributes, such as complexity, readability, and repeatability related to thought organization and cognitive abilities,43 and (3) online acti…	Specificity, sensitivity.	The ensemble model had the highest specificity (0,71) but low sensitivity (0,38). The 3-months model had a good sensitivity (0,90) but low specificity (0,04).	Characterization of monthly periods of relative health and relative illness. The illness trajectory of psychotic disorder does not fall only in two distinct categories, as the symptoms can fluctuate over time.
Identifying signals associated with psychiatric illness utilizing language and images posted to Facebook	Birnbaum, 2020, USA [34]	Patients with schizophrenia.	223 participants with schizophrenia spectrum disorders (SSD), mood disorders (MD), and healthy volunteers (HV).	3,404,959 Facebook messages and 142,390 images across 223 participants (mean age = 23.7; 41.7% male) with schizophrenia spectrum disorders (SSD), mood disorders (MD), and healthy volunteers (HV). Participants between the ages of 15 and 35 years old were recruited from Northwell Health’s psychiatry department.	If clinically significant psychiatric symptoms were identified during the screening process, participants were excluded.	The main objective was to evaluate whether it was possible to distinguish between SSD, MD, and HV based on Facebook data alone.	The authors analyzed features uploaded up to 18 months before the first hospitalization using machine learning and built classifiers that distinguished SSD and MD from HV, and SSD from MD.	Facebook. Use of Random Forest. Use of 5-fold cross validation.	Image and linguistic features	AUC	Classification achieved AUC of 0.77 (HV vs. MD), 0.76 (HV vs. SSD), and 0.72 (SSD vs. MD).	Data from facebook was retrospectively collected.
Mining Twitter Data to Improve Detection of Schizophrenia	McManus, USA, 2015 [35]	Patients with schizophrenia.	Set of 96 cases and 200 controls. Sample size of 296 participants.	Cohort of Twitter users who self-identify, as part of their user profile or Twitter posts, as having schizophrenia (cases) and another group of Twitter users who do not self-identify as having any mental disorder (controls). Set of 96 cases and 200 controls. All data were extracted in April 2014. A user was defined as case if two or more of the following held: the user self-identifies in user des…	Spam accounts and accounts where a user selfidentified with any mental disorder were excluded from the control group.	To distinguish individuals with schizophrenia from control individuals using Twitter data.	In order to distinguish Twitter users with schizophrenia from controls, the authors extracted a set of features from each user's profile and posting history (28 numerical features).	Twitter. Several models: Naive Bayes (NB), artificial neural networks (ANNs), and support vector machines (SVMs). The specific feature set used by the model and the hyperparameters of that model were tuned using 5-fold cross validation on the training data. Data were separated between 80% training set and 20% held-oul test set for model tuning and evaluation. In addition to the raw feature vector…	features for describing emoticon use and the use of schizophrenia-related words. We used the Natural Language Toolkit (NL TK) for Python to perform tokenization and lemmatization, before extracting textual features and NumPy for generating the final numeric feature vectors.The final 28 numerical features included: number of Twitter followers and number of followed users, proponion of tweets using…	Precision, recall, accuracy, F1	The best performing model was a SVM with PCA transformed features (accuracy of 0,893). The two best perfonning models, based on the F1 score, both involved PCA transformed features.	Users are self-identified as patients with schizophrenia.
Schizophrenia Detection Using Machine Learning Approach from Social Media Content	Bae, Korea, 2021 [36]	Patients with schizophrenia.	16,462 users in the schizophrenia group and 248,934 users in the control group. Sample size of 265 396 participants.	Large corpus of social media posts collected from online Reddit sub-communities for schizophrenia (n = 13,156) and control groups (n = 247,569) comprising non-mental health related subreddits (fitness, jokes, meditation, parenting, relationships, and teaching).		This study aims to determine whether machine learning could be effectively used to detect signs of schizophrenia in social media users by analyzing their social media texts.	For each subreddit, the authors collected the posts from 23 September 2016 to 23 September 2020. They only included original posts and excluded the comments. They collected titles and bodies of posts along with user IDs and removed posts from bots and ads. This resulted in 60,009 original schizophrenia posts from 16,462 users as well as 425,341 posts of the control group from 248,934 users.	Reddit. Posts from the control group were randomly downsampled to create a balanced dataset (n = 13,156 posts for each group). This balanced dataset was randomly divided into a training set (80%) for model training and a testing set (20%) for model evaluation. The authors evaluated four different algorithms, support vector machine, logistic regression, naive Bayes, and random forest. Use of 10-fo…	The linguistic features were extracted using the LIWC package and the liwcalike function from the quanteda package. We assessed the structural and psychological components of the text based on psychometrically validated dictionary, word stems, and emotions assigned to a range of categories [28]. Totalof 22 LIWC features for each post, namely linguistic processes (word count and words more than si…	Recall, Precision, F1-Score, Accuracy, AUC	AUC: RF 0,97, SVM 0,91, LR 0,90, NB 0,87	The authors do not have evidence that users of the schizophrenia subreddit (r/schizophrenia) are clinically diagnosed.
Quantifying the language of schizophrenia in social media.	Mitchell et al., USA, 2015 [37]	Patients with scizophrenia	Schizophrenia group (174) and matched controls (174). Sample size of 348 participants.	Corpus of users diagnosed with schizophrenia from publicly available Twitter data: 174 users with an apparently genuine selfstated diagnosis of a schizophrenia-related condition. Random twitter users for control. Equal number of schizophrenia users and community controls		To examince how linguistic signals may aid in identifying and getting help to people suffering from schizophrenia.	All collected data were public posts made between 2008 and 2015, and excluded any message marked as ‘private’ by the author. Each self-stated diagnosis included in this study was examined by an authors to verify that it appeared to be a real statement of a schizophrenia diagnosis, excluding jokes, quotes, or disingenuous statements. For each user, the authors obtained a set of their public Twitte…	Twitter. Use of 10 fold cross validation. 2 ML methods: Support Vector Machines (SVM) and Maximum Entropy (MaxEnt).	All NLP features are either automatically constructed or unsupervised, meaning that no manual annotation is required to create them. It is important to note that although these features are inspired by the literature on schizophrenia, they are not direct correlates of standard schizophrenia markers. Perplexity (ppl), Brown-Cluster Dist, LIWC, CLM, LIWC+CLM, LDA Topic Dist (TDist), CLM+TDist+BDist…	Classification accuracy	SVM model reached 82,3% accuracy.	Clinical diagnostic was unknown.

## Sheet: Features
Authors, year, country	Features
Birnbaum et al., 2017, USA [22]	Feature scaling and feature selection methods were employed. Feature scaling was used to standardize the range of features. The LIWC features were within a normalized range of 0 to 1; however, the n- gram features represented frequency counts that required standardization. The min-max rescaling technique was used to scale the n- gram features to the range of 0 to 1. Feature selection was used to …
Kim et al., 2020, Korea [23]	Natural language toolkit (NLTK) implemented in Python to tokenize users’ posts and filter frequently employed words (stop words). Porter Stemmer, a tool used to define a series of guidelines for exploring word meaning and source, was employed on the tokenized words, to convert a word to its root meaning and to decrease the number of word corpus.
Birnbaum, 2019, USA [24]	Facebook timeline data grounded in the symptomatic and functional impairments associated with psychotic disorders. These include 3 types of features. The first was word usage and psycholinguistic attributes related to affective, social, and personal experiences. The second was linguistic structural attributes, such as complexity, readability, and repeatability related to thought organization and …
Birnbaum, 2020, USA [25]	Image and linguistic features.
McManus, USA, 2015	Features for describing emoticon use and the use of schizophrenia-related words. The authors used the Natural Language Toolkit (NL TK) for Python to perform tokenization and lemmatization, before extracting textual features and NumPy for generating the final numeric feature vectors. The final 28 numerical features included: number of Twitter followers and number of followed users, proportion of t…
Bae, Korea, 2021	The linguistic features were extracted using the LIWC package and the liwcalike function from the quanteda package. Structural and psychological components of the text based on psychometrically validated dictionary, word stems, and emotions assigned to a range of categories were assessed. 22 LIWC features for each post: linguistic processes (word count and words more than six letters), function w…
Mitchell et al., USA, 2015	All NLP features were either automatically constructed or unsupervised, meaning that no manual annotation is required to create them. It is important to note that although these features were inspired by the literature on schizophrenia, they were not direct correlates of standard schizophrenia markers. Perplexity (ppl), Brown-Cluster Dist, LIWC, CLM, LIWC+CLM, LDA Topic Dist (TDist), CLM+TDist+BD…

## Sheet: PRISMA
	A Collaborative Approach to Identifying Social Media Markers of Schizophrenia by Employing Machine Learning and Clinical Appraisals	A deep learning model for detecting mental illness from user content on social media	Detecting relapse in youth with psychotic disorders utilizing patient-generated and patient-contributed digital data from Facebook	Identifying signals associated with psychiatric illness utilizing language and images posted to Facebook	Mining Twitter Data to Improve Detection of Schizophrenia	Schizophrenia Detection Using Machine Learning Approach from Social Media Content	Quantifying the language of schizophrenia in social media.
	Birnbaum et al., 2017, USA [31]	Kim et al., 2020, Korea [32]	Birnbaum, 2019, USA [33]	Birnbaum, 2020, USA [34]	McManus, USA, 2015 [35]	Bae, Korea, 2021 [36]	Mitchell et al., USA, 2015 [37]
Explicit theoretical framework	3	3	3	3	3	3	2
Statement of aims/objectives in main body of report	2	3	3	3	2	3	1
Clear description of research setting	3	3	3	3	3	3	3
Evidence of sample size considered in terms of analysis	3	3	3	3	3	3	3
Representative sample of target group of a reasonable size	1	2	1	1	1	3	1
Description of procedure for data collection	3	3	3	3	3	3	3
Rationale for choice of data collection tool(s)	2	1	3	2	1	2	2
Detailed recruitment data	1	2	3	3	3	2	3
Statistical assessment of reliability and validity of measurement tool(s) (Quantitative only)	2	1	1	1	1	2	1
Fit between stated research question and method of data collection (Quantitative)	2	2	2	2	1	2	1
Fit between stated research question and format and content of data collection tool e.g. interview schedule (Qualitative)	2	1	2	2	1	1	1
Fit between research question and method of analysis	1	1	2	2	1	1	1
Good justification for analytical method selected	1	1	2	2	1	2	3
Assessment of reliability of analytical process (Qualitative only)	1	1	1	1	1	2	3
Evidence of user involvement in design	1	1	2	2	1	1	0
Strengths and limitations critically discussed	3	3	3	3	3	3	1
Total	31	31	37	36	29	36	29
moyenne	32.7143
Median	31
